# Supplementary material for: Diversity and Spatiotemporal Atlas of Ticks in the Beijing–Tianjin–Hebei Urban Agglomeration Based on the MaxEnt Model
Source: Vet Sci. 2026 Jul 3;13(7):651. doi: 10.3390/vetsci13070651 (PMC13431307; doi:10.3390/vetsci13070651)
Supplement: Supplementary file 1 [file vetsci-13-00651-s001.zip]

Archive with 8 entries (8 files):
- Supplementary Figure S1.pdf
- Supplementary Figure S2.pdf
- Supplementary Figure S3.pdf
- Supplementary Figure S4.pdf
- Table S1.xlsx
- Table S2.xlsx
- Table S3.xlsx
- Table S4.xlsx
