# Supplementary material for: Diversity and Spatiotemporal Atlas of Ticks in the Beijing–Tianjin–Hebei Urban Agglomeration Based on the MaxEnt Model
Source: Vet Sci. 2026 Jul 3;13(7):651. doi: 10.3390/vetsci13070651 (PMC13431307; doi:10.3390/vetsci13070651)
Supplement: Supplementary file 1 [file vetsci-13-00651-s001.zip › Table S1.xlsx]

## Sheet: Supplementary Table S1
Table S1. Percent contribution and permutation importance of key environmental variables for each tick species.
Species	Variable	Percent contribution (%)	Permutation importance (%)
Hae. longicornis	Bio2 =Mean diurnal range	4.8	5.3
	Bio3 =Isothermality	9.5	11.2
	Bio11 =Mean temperature of coldest quarter	22.5	19.3
	Bio14 =Precipitation of driest month	2.4	3.5
	Bio15 =Precipitation Seasonality	1.9	2.6
	Bio16 =Precipitation of the Wettest Quarter	7.2	8.4
	Elve	34.2	28.7
	Slope	12.8	15.6
	Aspet	1.1	1.3
	NDVI	3.6	4.1
Hae. concinna	Bio3 =Isothermality	5.6	4.8
	Bio11 =Mean temperature of coldest quarter	41.5	35
	Bio17 =Precipitation of driest quarter	10.5	11.6
	Slope	16.8	18.2
	Aspet	2.4	2
	NDVI	23.2	28.4
D. silvarum	Bio2 =Mean diurnal range	6	5
	Bio3 =Isothermality	8	7
	Bio7 =Temperature Annual Range	4	4.5
	Bio12 =Annual precipitation	3	3.5
	Bio17 =Precipitation of driest quarter	2	2
	Elve	45	42
	Slope	18	20
	Aspet	2	2
	NDVI	12	14
I. persulcatus	Bio3 =Isothermality	15.4	18.3
	Bio11 =Mean temperature of coldest quarter	52.3	45.6
	Slope	8.9	9.7
	Aspet	18.6	22.4
	NDVI	4.8	4
