# Supplementary material for: Diversity and Spatiotemporal Atlas of Ticks in the Beijing–Tianjin–Hebei Urban Agglomeration Based on the MaxEnt Model
Source: Vet Sci. 2026 Jul 3;13(7):651. doi: 10.3390/vetsci13070651 (PMC13431307; doi:10.3390/vetsci13070651)
Supplement: Supplementary file 1 [file vetsci-13-00651-s001.zip › Table S2.xlsx]

## Sheet: Supplementary Table S2
Table S2. Occurrence records of tick species in the Beijing-Tianjin-Hebei region compiled from published literature and field collections.
Data Source	Time	Longitude (°)	Latitude (°)	Species
Investigation of tick species in western Tianjin	2002.5, 2002.7, 2006.4, 2006.5	117.376	40.1355	Hyalomma scupense
Investigation of tick species in western Tianjin	2002.5, 2002.7, 2006.4, 2006.5	117.376	40.1355	Haemaphysalis longicornis
Phylogenetic analysis of the Chinese Rickettsia isolate BJ-90	1990	116.206	40.2137	Dermacentor sinensis
Isolation and identification of spotted fever group rickettsia BJ-93 strain	1993	116.206	40.2137	Dermacentor sinensis
Isolation and Identification of Siberian Rickettsia in Changping District, Beijing	2013	116.311	40.1915	Dermacentor sinensis
Molecular Epidemiological Study on Lyme Disease, Ehrlichiosis, and Tick borne Spot Heat in Beijing Forest Region	2000	116.652	40.7435	Haemaphysalis longicornis
Molecular Epidemiological Study on Lyme Disease, Ehrlichiosis, and Tick borne Spot Heat in Beijing Forest Region	2000	116.652	40.7435	Dermacentor silvarum
Molecular Epidemiological Study on Lyme Disease, Ehrlichiosis, and Tick borne Spot Heat in Beijing Forest Region	2000	116.652	40.7435	Haemaphysalis concinna
Molecular Epidemiological Study on Lyme Disease, Ehrlichiosis, and Tick borne Spot Heat in Beijing Forest Region	2000	116.689	40.4679	Haemaphysalis longicornis
Molecular Epidemiological Study on Lyme Disease, Ehrlichiosis, and Tick borne Spot Heat in Beijing Forest Region	2000	116.689	40.4679	Haemaphysalis concinna
Molecular Epidemiological Study on Lyme Disease, Ehrlichiosis, and Tick borne Spot Heat in Beijing Forest Region	2000	115.606	39.6444	Haemaphysalis longicornis
Molecular Epidemiological Study on Lyme Disease, Ehrlichiosis, and Tick borne Spot Heat in Beijing Forest Region	2000	115.606	39.6444	Haemaphysalis concinna
Molecular Epidemiological Study on Lyme Disease, Ehrlichiosis, and Tick borne Spot Heat in Beijing Forest Region	2000	115.606	39.6444	Ixodes persulcatus
Molecular Epidemiological Study on Lyme Disease, Ehrlichiosis, and Tick borne Spot Heat in Beijing Forest Region	2000	115.606	39.6444	Rhipicephalus sanguiensis
Molecular Epidemiological Study on Lyme Disease, Ehrlichiosis, and Tick borne Spot Heat in Beijing Forest Region	2000	115.837	40.5153	Haemaphysalis longicornis
Molecular Epidemiological Study on Lyme Disease, Ehrlichiosis, and Tick borne Spot Heat in Beijing Forest Region	2000	115.837	40.5153	Haemaphysalis concinna
Molecular Epidemiological Study on Lyme Disease, Ehrlichiosis, and Tick borne Spot Heat in Beijing Forest Region	2000	116.794	40.5694	Haemaphysalis longicornis
Molecular Epidemiological Study on Lyme Disease, Ehrlichiosis, and Tick borne Spot Heat in Beijing Forest Region	2000	116.794	40.5694	Haemaphysalis concinna
Preliminary observation on overwintering habits of longhorned tick in Fangshan area, Beijing	2013.10 -2014.2	115.606	39.6444	Haemaphysalis longicornis
Analysis of the Natural Epidemic Characteristics of Lyme Disease in Chengde Region	2002-2003	117.266	42.4146	Ixodes persulcatus
Analysis of the Natural Epidemic Characteristics of Lyme Disease in Chengde Region	2002-2003	117.266	42.4146	Dermacentor nuttalli
Analysis of the Natural Epidemic Characteristics of Lyme Disease in Chengde Region	2002-2003	117.266	42.4146	Dermacentor silvarum
Analysis of the Natural Epidemic Characteristics of Lyme Disease in Chengde Region	2002-2003	117.952	40.9952	Haemaphysalis longicornis
Discovery and Study of Lyme Disease Epidemic Source in Tianjin Area	2000-2003	117.428	40.0019	Haemaphysalis longicornis
Discovery and Study of Lyme Disease Epidemic Source in Tianjin Area	2000-2003	117.428	40.0019	Ixodes persulcatus
Experimental observation on Lyme disease vector ticks and tick borne Borrelia burgdorferi in Xishan area of Beijing	1994-1996	116.209	39.9785	Haemaphysalis longicornis
Discovery and clinical study of Lyme disease in Beijing area	1989	116.209	39.9785	Haemaphysalis longicornis
Study on the ectoparasitic tick community of rodents in Donglingshan area, Beijing	1998.6-1999.5	115.509	40.046	Ixodes persulcatus
Study on the ectoparasitic tick community of rodents in Donglingshan area, Beijing	1998.6-1999.5	115.509	40.046	Rhipicephalus sanguiensis
Study on the ectoparasitic tick community of rodents in Donglingshan area, Beijing	1998.6-1999.5	115.509	40.046	Haemaphysalis longicornis
Molecular epidemiological investigation of tick borne spotted fever in North Asia, a tourist attraction in suburban Beijing	1995-1996	116.373	40.1921	Dermacentor sinensis
Molecular epidemiological investigation of tick borne spotted fever in North Asia, a tourist attraction in suburban Beijing	1995-1996	116.794	40.5694	Haemaphysalis longicornis
Molecular epidemiological investigation of tick borne spotted fever in North Asia, a tourist attraction in suburban Beijing	1995-1996	116.92	40.5233	Haemaphysalis longicornis
Molecular epidemiological investigation of tick borne spotted fever in North Asia, a tourist attraction in suburban Beijing	1995-1996	116.798	40.565	Haemaphysalis longicornis
Molecular epidemiological investigation of tick borne spotted fever in North Asia, a tourist attraction in suburban Beijing	1995-1996	116.689	40.4679	Haemaphysalis longicornis
Molecular epidemiological investigation of tick borne spotted fever in North Asia, a tourist attraction in suburban Beijing	1995-1996	116.632	40.3905	Haemaphysalis longicornis
Molecular epidemiological investigation of tick borne spotted fever in North Asia, a tourist attraction in suburban Beijing	1995-1996	117.177	40.2511	Haemaphysalis longicornis
Molecular epidemiological investigation of tick borne spotted fever in North Asia, a tourist attraction in suburban Beijing	1995-1996	115.606	39.6444	Haemaphysalis longicornis
Molecular epidemiological investigation of tick borne spotted fever in North Asia, a tourist attraction in suburban Beijing	1995-1996	115.509	40.046	Haemaphysalis longicornis
Molecular epidemiological investigation of tick borne spotted fever in North Asia, a tourist attraction in suburban Beijing	1995-1996	115.827	40.5654	Dermacentor nuttalli
Molecular epidemiological investigation of tick borne spotted fever in North Asia, a tourist attraction in suburban Beijing	1995-1996	115.837	40.5153	Haemaphysalis longicornis
Molecular detection of Rickettsia and Taylor parasites carried by the long horned tick in the suburbs of Beijing	2019.7	116.206	40.2137	Haemaphysalis longicornis
Monitoring of ectoparasites in rodents and hedgehogs in the Beijing port area	2005-2007	116.244	39.8345	Dermacentor silvarum
Monitoring of ectoparasites in rodents and hedgehogs in the Beijing port area	2005-2007	116.244	39.8345	Rhipicephalus sanguiensis
Monitoring of ectoparasites in rodents and hedgehogs in the Beijing port area	2005-2007	116.51	39.9523	Dermacentor nuttalli
Monitoring of ectoparasites in rodents and hedgehogs in the Beijing port area	2005-2007	116.61	40.0838	Dermacentor silvarum
Monitoring of ectoparasites in rodents and hedgehogs in the Beijing port area	2005-2007	116.61	40.0838	Rhipicephalus sanguiensis
Monitoring of ectoparasites in rodents and hedgehogs in the Beijing port area	2005-2007	116.61	40.0838	Dermacentor nuttalli
Monitoring of ectoparasites in rodents and hedgehogs in the Beijing port area	2005-2007	116.61	40.0838	Haemaphysalis longicornis
Monitoring of ectoparasites in rodents and hedgehogs in the Beijing port area	2005-2007	116.578	40.0753	Dermacentor silvarum
Preliminary Investigation of Lyme Disease in Changping District, Beijing	2000.4-6	116.37	40.2894	Haemaphysalis longicornis
Preliminary Investigation of Lyme Disease in Changping District, Beijing	2000.4-6	116.309	40.361	Haemaphysalis longicornis
Investigation on Lyme Disease in Mentougou District, Beijing	1992.4-6	115.518	39.9476	Haemaphysalis longicornis
Investigation on Lyme Disease in Mentougou District, Beijing	1992.4-6	115.518	39.9476	Dermacentor silvarum
Preliminary Investigation and Analysis of the Carrying Status of Novel Bunyavirus in Animals and Ticks in Beijing Area	2010	117.116	40.3993	Haemaphysalis longicornis
Preliminary Investigation and Analysis of the Carrying Status of Novel Bunyavirus in Animals and Ticks in Beijing Area	2010	117.17	40.6977	Haemaphysalis longicornis
Genetic diversity of tick borne zoonotic azoospermia and rickettsia in some areas of Chengde	2017.5	114.988	39.8976	Dermacentor nuttalli
Genetic diversity of tick borne zoonotic azoospermia and rickettsia in some areas of Chengde	2002.5	118.282	40.9527	Haemaphysalis longicornis
Genetic diversity of tick borne zoonotic azoospermia and rickettsia in some areas of Chengde	2002.5	118.247	41.0276	Haemaphysalis longicornis
Investigation and study on the main biological vectors of Lyme disease in Chengde forest area	2002.5	117.266	42.4146	Ixodes persulcatus
Investigation and study on the main biological vectors of Lyme disease in Chengde forest area	2002.5	117.266	42.4146	Dermacentor nuttalli
Investigation and study on the main biological vectors of Lyme disease in Chengde forest area	2002.5	117.266	42.4146	Dermacentor silvarum
Investigation and study on the main biological vectors of Lyme disease in Chengde forest area	2002.5	117.952	40.9952	Haemaphysalis longicornis
Investigation and analysis of population dynamics of longhorned tick in Yunfengling area, Chengde, Hebei Province	2016.2-10	118.493	41.139	Haemaphysalis longicornis
Research on the distribution of ticks in Hebei Province, as well as the dynamics and life history of dominant tick populations	2012.5	117.266	42.4146	Dermacentor silvarum
Research on the distribution of ticks in Hebei Province, as well as the dynamics and life history of dominant tick populations	2012.5	117.266	42.4146	Ixodes persulcatus
Research on the distribution of ticks in Hebei Province, as well as the dynamics and life history of dominant tick populations	2012.5	117.124	42.2977	Haemaphysalis longicornis
Research on the distribution of ticks in Hebei Province, as well as the dynamics and life history of dominant tick populations	2012.5	117.124	42.2977	Dermacentor silvarum
Research on the distribution of ticks in Hebei Province, as well as the dynamics and life history of dominant tick populations	2012.5	114.759	41.2854	Haemaphysalis longicornis
Research on the distribution of ticks in Hebei Province, as well as the dynamics and life history of dominant tick populations	2012.5	114.759	41.2854	Dermacentor silvarum
Research on the distribution of ticks in Hebei Province, as well as the dynamics and life history of dominant tick populations	2012.5	115.623	41.5718	Haemaphysalis longicornis
Research on the distribution of ticks in Hebei Province, as well as the dynamics and life history of dominant tick populations	2012.5	115.623	41.5718	Dermacentor silvarum
Research on the distribution of ticks in Hebei Province, as well as the dynamics and life history of dominant tick populations	2012.5	118.115	40.9651	Haemaphysalis longicornis
Research on the distribution of ticks in Hebei Province, as well as the dynamics and life history of dominant tick populations	2012.5	117.716	40.4465	Haemaphysalis longicornis
Research on the distribution of ticks in Hebei Province, as well as the dynamics and life history of dominant tick populations	2012.5	118.359	40.2307	Haemaphysalis longicornis
Research on the distribution of ticks in Hebei Province, as well as the dynamics and life history of dominant tick populations	2012.5	115.051	40.5357	Haemaphysalis longicornis
Research on the distribution of ticks in Hebei Province, as well as the dynamics and life history of dominant tick populations	2012.5	115.621	40.3403	Haemaphysalis longicornis
Research on the distribution of ticks in Hebei Province, as well as the dynamics and life history of dominant tick populations	2012.5	115.211	40.0932	Haemaphysalis longicornis
Research on the distribution of ticks in Hebei Province, as well as the dynamics and life history of dominant tick populations	2012.5	118.115	40.9651	Dermacentor silvarum
Research on the distribution of ticks in Hebei Province, as well as the dynamics and life history of dominant tick populations	2012.5	117.716	40.4465	Dermacentor silvarum
Research on the distribution of ticks in Hebei Province, as well as the dynamics and life history of dominant tick populations	2012.5	118.359	40.2307	Dermacentor silvarum
Research on the distribution of ticks in Hebei Province, as well as the dynamics and life history of dominant tick populations	2012.5	115.051	40.5357	Dermacentor silvarum
Research on the distribution of ticks in Hebei Province, as well as the dynamics and life history of dominant tick populations	2012.5	115.621	40.3403	Dermacentor silvarum
Research on the distribution of ticks in Hebei Province, as well as the dynamics and life history of dominant tick populations	2012.5	115.211	40.0932	Dermacentor silvarum
Research on the distribution of ticks in Hebei Province, as well as the dynamics and life history of dominant tick populations	2012.5	115.987	39.4753	Haemaphysalis longicornis
Research on the distribution of ticks in Hebei Province, as well as the dynamics and life history of dominant tick populations	2012.5	117.501	42.3259	Haemaphysalis longicornis
Research on the distribution of ticks in Hebei Province, as well as the dynamics and life history of dominant tick populations	2012.5	115.433	39.6084	Haemaphysalis longicornis
Research on the distribution of ticks in Hebei Province, as well as the dynamics and life history of dominant tick populations	2012.5	115.241	39.3101	Haemaphysalis longicornis
Research on the distribution of ticks in Hebei Province, as well as the dynamics and life history of dominant tick populations	2012.5	113.86	38.4017	Haemaphysalis longicornis
Research on the distribution of ticks in Hebei Province, as well as the dynamics and life history of dominant tick populations	2012.5	118.13	39.4308	Haemaphysalis longicornis
Research on the distribution of ticks in Hebei Province, as well as the dynamics and life history of dominant tick populations	2012.5	118.608	39.4709	Haemaphysalis longicornis
Research on the distribution of ticks in Hebei Province, as well as the dynamics and life history of dominant tick populations	2012.5	119.295	39.921	Haemaphysalis longicornis
Research on the distribution of ticks in Hebei Province, as well as the dynamics and life history of dominant tick populations	2012.5	115.286	37.9167	Haemaphysalis longicornis
Research on the distribution of ticks in Hebei Province, as well as the dynamics and life history of dominant tick populations	2012.5	115.458	37.549	Haemaphysalis longicornis
Research on the distribution of ticks in Hebei Province, as well as the dynamics and life history of dominant tick populations	2012.5	115.574	37.95	Haemaphysalis longicornis
Research on the distribution of ticks in Hebei Province, as well as the dynamics and life history of dominant tick populations	2012.5	117.254	37.9535	Haemaphysalis longicornis
Research on the distribution of ticks in Hebei Province, as well as the dynamics and life history of dominant tick populations	2012.5	117.46	38.3999	Haemaphysalis longicornis
Research on the distribution of ticks in Hebei Province, as well as the dynamics and life history of dominant tick populations	2012.5	117.558	38.1371	Haemaphysalis longicornis
Molecular Epidemiological Study of Tick borne Spotted Fever Group Rickettsia in Western Mountainous Areas of Hebei Province	2012.5	114.187	38.2528	Haemaphysalis longicornis
Molecular Epidemiological Study of Tick borne Spotted Fever Group Rickettsia in Western Mountainous Areas of Hebei Province	2012.5	114.187	38.2528	Haemaphysalis longicornis
Molecular Epidemiological Study of Tick borne Spotted Fever Group Rickettsia in Western Mountainous Areas of Hebei Province	2012.5	114.368	38.3072	Haemaphysalis longicornis
Molecular Epidemiological Study of Tick borne Spotted Fever Group Rickettsia in Western Mountainous Areas of Hebei Province	2012.5	114.383	37.6667	Haemaphysalis longicornis
Molecular Epidemiological Study of Tick borne Spotted Fever Group Rickettsia in Western Mountainous Areas of Hebei Province	2012.5	114.133	38.0333	Haemaphysalis longicornis
Molecular Epidemiological Study of Tick borne Spotted Fever Group Rickettsia in Western Mountainous Areas of Hebei Province	2012.5	115.117	38.8167	Haemaphysalis longicornis
Molecular Epidemiological Study of Tick borne Spotted Fever Group Rickettsia in Western Mountainous Areas of Hebei Province	2012.5	115.5	39.35	Haemaphysalis longicornis
Molecular Epidemiological Study of Tick borne Spotted Fever Group Rickettsia in Western Mountainous Areas of Hebei Province	2012.5	114.2	38.85	Haemaphysalis longicornis
Research on the distribution of ticks in Hebei Province, as well as the dynamics and life history of dominant tick populations	2012.5	117.103	42.2749	Ixodes persulcatus
Research on the distribution of ticks in Hebei Province, as well as the dynamics and life history of dominant tick populations	2012.5	114.759	41.2854	Ixodes persulcatus
Research on the distribution of ticks in Hebei Province, as well as the dynamics and life history of dominant tick populations	2012.5	115.623	41.5718	Ixodes persulcatus
Investigation and Study on Ticks in Saihanba National Nature Reserve, Hebei Province	2018.3-12	117.501	42.3259	Ixodes persulcatus
Investigation and Study on Ticks in Saihanba National Nature Reserve, Hebei Province	2018.3-12	117.501	42.3259	Haemaphysalis longicornis
Investigation and Study on Ticks in Saihanba National Nature Reserve, Hebei Province	2018.3-12	117.501	42.3259	Dermacentor silvarum
Faunal Investigation and Seasonal Dynamics Observation of Haemaphysalis longicornis in Hebei Province	1995.12, 1996	115.042	39.0758	Haemaphysalis longicornis
Faunal Investigation and Seasonal Dynamics Observation of Haemaphysalis longicornis in Hebei Province	1995.12, 1996	115.614	39.516	Haemaphysalis longicornis
Faunal Investigation and Seasonal Dynamics Observation of Haemaphysalis longicornis in Hebei Province	1995.12, 1996	117.616	39.9249	Haemaphysalis longicornis
Study on the Biological Characteristics and Drug Sensitivity Testing of Haemaphysalis longicornis in Hebei Province	/	114.178	36.4683	Haemaphysalis longicornis
Ecological Study on Dermacentor Forest in Yangjiaping Forest Area of Xiaowutai Mountain, Hebei Province	2000- 2002	114.988	39.8976	Dermacentor silvarum
Detection of bacteria and protozoa carried by ticks from various animal sources	/	115.241	39.3101	Rhipicephalus turanicus
Tick borne spotted fever in Saihanba Nature Reserve Detection of Rickettsia and Analysis of Genetic Evolution	2019.4-11	117.501	42.3259	Haemaphysalis concinna
Tick borne spotted fever in Saihanba Nature Reserve Detection of Rickettsia and Analysis of Genetic Evolution	2019.4-11	117.501	42.3259	Ixodes persulcatus
Tick borne spotted fever in Saihanba Nature Reserve Detection of Rickettsia and Analysis of Genetic Evolution	2019.4-11	117.501	42.3259	Dermacentor silvarum
First detection of Hanseatic Bartonella in longhorned tick	2010.4	114.176	38.5038	Haemaphysalis longicornis
Molecular epidemiology of tick borne spotted fever group Rickettsia in Tangshan area	/	118.674	40.033	Haemaphysalis longicornis
Investigation on the Carrying of Novel Non forms by Livestock and Vector Ticks in Northern China	2012.5-9, 2015.5-9	115.848	39.718	Haemaphysalis longicornis
Molecular evidence of Rickettsia canadensis in ticks, Hebei, China	2021, 2022	117.356	40.9168	Haemaphysalis longicornis
Molecular evidence of Rickettsia canadensis in ticks, Hebei, China	2021, 2022	114.717	39.3591	Haemaphysalis longicornis
The influence of meteorological factors on the search activity of longhorned tick	2017, 2018	115.388	39.9919	Haemaphysalis longicornis
The influence of meteorological factors on the search activity of longhorned tick	2017, 2018	115.391	39.9746	Haemaphysalis longicornis
The influence of meteorological factors on the search activity of longhorned tick	2017, 2018	115.385	40.5683	Haemaphysalis longicornis
Detection of Borrelia burgdorferi from Ticks (Acari) in Hebei Province, China	1992-1993	113.86	38.4017	Dermacentor silvarum
Detection of Borrelia burgdorferi from Ticks (Acari) in Hebei Province, China	1992-1993	115.211	40.0932	Ixodes persulcatus
Detection of Borrelia burgdorferi from Ticks (Acari) in Hebei Province, China	1992-1993	115.211	40.0932	Dermacentor silvarum
Detection of Borrelia burgdorferi from Ticks (Acari) in Hebei Province, China	1992-1993	115.433	39.6084	Haemaphysalis longicornis
Detection of Borrelia burgdorferi from Ticks (Acari) in Hebei Province, China	1992-1993	115.433	39.6084	Hae.japonica
Detection of Borrelia burgdorferi from Ticks (Acari) in Hebei Province, China	1992-1993	115.433	39.6084	Hae.japonica
Molecular Detection of Tick-Borne Bacterial and Protozoan Pathogens in Haemaphysalis longicornis (Acari: Ixodidae) Ticks from Free-Ranging Domestic Sheep in Hebei Province, China	2022	113.86	38.4017	Haemaphysalis longicornis
Molecular Detection of Tick-Borne Bacterial and Protozoan Pathogens in Haemaphysalis longicornis (Acari: Ixodidae) Ticks from Free-Ranging Domestic Sheep in Hebei Province, China	2022	114.335	38.0772	Haemaphysalis longicornis
Molecular Detection of Tick-Borne Bacterial and Protozoan Pathogens in Haemaphysalis longicornis (Acari: Ixodidae) Ticks from Free-Ranging Domestic Sheep in Hebei Province, China	2022	114.176	38.5038	Haemaphysalis longicornis
Molecular Detection of Tick-Borne Bacterial and Protozoan Pathogens in Haemaphysalis longicornis (Acari: Ixodidae) Ticks from Free-Ranging Domestic Sheep in Hebei Province, China	2022	114.445	38.5397	Haemaphysalis longicornis
Molecular Detection of Tick-Borne Bacterial and Protozoan Pathogens in Haemaphysalis longicornis (Acari: Ixodidae) Ticks from Free-Ranging Domestic Sheep in Hebei Province, China	2022	114.068	37.986	Haemaphysalis longicornis
Molecular Detection of Tick-Borne Bacterial and Protozoan Pathogens in Haemaphysalis longicornis (Acari: Ixodidae) Ticks from Free-Ranging Domestic Sheep in Hebei Province, China	2022	114.063	38.0715	Haemaphysalis longicornis
Molecular Detection of Tick-Borne Bacterial and Protozoan Pathogens in Haemaphysalis longicornis (Acari: Ixodidae) Ticks from Free-Ranging Domestic Sheep in Hebei Province, China	2022	114.416	37.8005	Haemaphysalis longicornis
Molecular Detection of Tick-Borne Bacterial and Protozoan Pathogens in Haemaphysalis longicornis (Acari: Ixodidae) Ticks from Free-Ranging Domestic Sheep in Hebei Province, China	2022	114.277	37.6212	Haemaphysalis longicornis
Seasonal abundance and activity of the tick Dermacentor silvarum in northern China	2022	114.988	39.8976	Dermacentor silvarum
Human pathogens in ticks removed from humans in Hebei, China	2019, 2021	117.535	42.0984	Ixodes persulcatus
Human pathogens in ticks removed from humans in Hebei, China	2019, 2021	117.535	42.0984	Ixodes persulcatus
Human pathogens in ticks removed from humans in Hebei, China	2019, 2021	117.535	42.0984	Ixodes persulcatus
Human pathogens in ticks removed from humans in Hebei, China	2019, 2021	117.535	42.0984	Ixodes persulcatus
Human pathogens in ticks removed from humans in Hebei, China	2019, 2021	117.535	42.0984	Ixodes persulcatus
Human pathogens in ticks removed from humans in Hebei, China	2019, 2021	117.535	42.0984	Ixodes persulcatus
Human pathogens in ticks removed from humans in Hebei, China	2019, 2021	117.535	42.0984	Dermacentor silvarum
Human pathogens in ticks removed from humans in Hebei, China	2019, 2021	117.535	42.0984	Dermacentor silvarum
Human pathogens in ticks removed from humans in Hebei, China	2019, 2021	117.535	42.0984	Dermacentor silvarum
Human pathogens in ticks removed from humans in Hebei, China	2019, 2021	117.535	42.0984	Dermacentor silvarum
Human pathogens in ticks removed from humans in Hebei, China	2019, 2021	117.535	42.0984	Dermacentor silvarum
Human pathogens in ticks removed from humans in Hebei, China	2019, 2021	117.535	42.0984	Dermacentor silvarum
Human pathogens in ticks removed from humans in Hebei, China	2019, 2021	117.535	42.0984	Haemaphysalis concinna
Human pathogens in ticks removed from humans in Hebei, China	2019, 2021	117.535	42.0984	Haemaphysalis concinna
Human pathogens in ticks removed from humans in Hebei, China	2019, 2021	117.535	42.0984	Haemaphysalis concinna
Human pathogens in ticks removed from humans in Hebei, China	2019, 2021	117.535	42.0984	Haemaphysalis concinna
Human pathogens in ticks removed from humans in Hebei, China	2019, 2021	117.535	42.0984	Haemaphysalis concinna
Human pathogens in ticks removed from humans in Hebei, China	2019, 2021	117.535	42.0984	Haemaphysalis concinna
Investigation of tick-borne bacterial microorganisms in Haemaphysalis ticks from Hebei, Shandong, and Qinghai provinces, China	2022	114.5	36.86	Haemaphysalis longicornis
Investigation of tick-borne bacterial microorganisms in Haemaphysalis ticks from Hebei, Shandong, and Qinghai provinces, China	2022	114.5	36.86	Haemaphysalis longicornis
Investigation of tick-borne bacterial microorganisms in Haemaphysalis ticks from Hebei, Shandong, and Qinghai provinces, China	2022	114.5	36.86	Haemaphysalis longicornis
Investigation of tick-borne bacterial microorganisms in Haemaphysalis ticks from Hebei, Shandong, and Qinghai provinces, China	2022	114.5	36.86	Haemaphysalis longicornis
Investigation of tick-borne bacterial microorganisms in Haemaphysalis ticks from Hebei, Shandong, and Qinghai provinces, China	2022	114.5	36.86	Haemaphysalis longicornis
Investigation of tick-borne bacterial microorganisms in Haemaphysalis ticks from Hebei, Shandong, and Qinghai provinces, China	2022	114.5	36.86	Haemaphysalis longicornis
Investigation of tick-borne bacterial microorganisms in Haemaphysalis ticks from Hebei, Shandong, and Qinghai provinces, China	2022	114.5	36.86	Haemaphysalis longicornis
Tick Chronicles	2023	115.848	39.718	Ixodes vespertilionis
Tick Chronicles	2023	115.501	40.0225	Ixodes persulcatus
Tick Chronicles	2023	116.206	40.2137	Dermacentor sinensis
Tick Chronicles	2023	115.787	39.9936	Dermacentor silvarum
Tick Chronicles	2023	115.787	39.9936	Hyalomma scupense
Tick Chronicles	2023	116.244	39.8345	Hyalomma scupense
self‑collected	2023	114.999	41.0119	Dermacentor silvarum
self‑collected	2023	114.999	41.0119	Dermacentor silvarum
self‑collected	2023	115.152	40.1656	Dermacentor silvarum
self‑collected	2023	115.152	40.1656	Dermacentor silvarum
self‑collected	2023	115.198	40.1956	Dermacentor silvarum
self‑collected	2023	115.198	40.1956	Dermacentor silvarum
self‑collected	2023	115.198	40.1956	Dermacentor silvarum
self‑collected	2023	115.376	40.0611	Haemaphysalis concinna
self‑collected	2023	115.376	40.0611	Haemaphysalis concinna
self‑collected	2023	115.376	40.0611	Haemaphysalis concinna
self‑collected	2023	114.934	39.9422	Dermacentor silvarum
self‑collected	2023	114.934	39.9422	Dermacentor silvarum
self‑collected	2023	114.934	39.9422	Dermacentor silvarum
self‑collected	2023	114.934	39.9422	Haemaphysalis concinna
self‑collected	2023	114.934	39.9422	Haemaphysalis concinna
self‑collected	2023	114.934	39.9422	Ixodes persulcatus
self‑collected	2023	114.452	39.6981	Dermacentor silvarum
self‑collected	2023	114.444	39.7125	Dermacentor silvarum
self‑collected	2023	114.444	39.7125	Dermacentor silvarum
self‑collected	2023	114.444	39.7125	Dermacentor silvarum
self‑collected	2023	114.269	40.7075	Dermacentor silvarum
self‑collected	2023	114.269	40.7075	Dermacentor silvarum
self‑collected	2023	114.268	40.6453	Dermacentor silvarum
self‑collected	2023	114.268	40.6453	Dermacentor silvarum
self‑collected	2023	115.238	39.5856	Haemaphysalis longicornis
self‑collected	2023	115.214	39.5842	Haemaphysalis longicornis
self‑collected	2023	115.214	39.5842	Haemaphysalis longicornis
self‑collected	2023	115.094	39.675	Haemaphysalis longicornis
self‑collected	2023	115.094	39.675	Dermacentor silvarum
self‑collected	2023	115.094	39.675	Dermacentor silvarum
self‑collected	2023	115.094	39.675	Haemaphysalis longicornis
self‑collected	2023	115.078	39.5756	Haemaphysalis longicornis
self‑collected	2023	115.078	39.5756	Haemaphysalis longicornis
self‑collected	2023	115.078	39.5756	Dermacentor silvarum
self‑collected	2023	115.078	39.5756	Dermacentor silvarum
self‑collected	2023	115.078	39.5756	Haemaphysalis longicornis
self‑collected	2023	115.123	39.665	Haemaphysalis longicornis
self‑collected	2023	115.123	39.665	Dermacentor silvarum
self‑collected	2023	115.123	39.665	Haemaphysalis longicornis
self‑collected	2023	113.924	38.4042	Haemaphysalis longicornis
self‑collected	2023	113.924	38.4042	Haemaphysalis longicornis
self‑collected	2023	113.924	38.4042	Haemaphysalis longicornis
self‑collected	2023	113.926	38.405	Haemaphysalis longicornis
self‑collected	2023	113.926	38.405	Haemaphysalis longicornis
self‑collected	2023	113.926	38.405	Haemaphysalis longicornis
self‑collected	2023	113.625	38.3697	Haemaphysalis longicornis
self‑collected	2023	113.625	38.3697	Haemaphysalis longicornis
self‑collected	2023	113.625	38.3697	Haemaphysalis longicornis
self‑collected	2023	113.625	38.3697	Haemaphysalis longicornis
self‑collected	2023	113.619	38.3703	Haemaphysalis longicornis
self‑collected	2023	113.619	38.3703	Haemaphysalis longicornis
self‑collected	2023	113.619	38.3703	Haemaphysalis longicornis
self‑collected	2023	114.271	37.8506	Haemaphysalis longicornis
self‑collected	2023	114.28	37.8839	Haemaphysalis longicornis
self‑collected	2023	114.253	37.8667	Rhipicephalus sanguiensis
self‑collected	2023	114.253	37.8667	Haemaphysalis longicornis
self‑collected	2023	114.286	37.8747	Haemaphysalis longicornis
self‑collected	2023	114.286	37.8747	Haemaphysalis longicornis
self‑collected	2023	114.286	37.8747	Haemaphysalis longicornis
self‑collected	2023	114.286	37.8747	Haemaphysalis longicornis
self‑collected	2023	113.696	36.455	Haemaphysalis longicornis
self‑collected	2023	113.696	36.455	Haemaphysalis longicornis
self‑collected	2023	113.694	36.4597	Haemaphysalis longicornis
self‑collected	2023	113.694	36.4597	Haemaphysalis longicornis
self‑collected	2023	113.694	36.4597	Haemaphysalis longicornis
self‑collected	2023	113.701	36.4625	Haemaphysalis longicornis
self‑collected	2023	113.701	36.4625	Haemaphysalis longicornis
self‑collected	2023	113.701	36.4625	Haemaphysalis longicornis
self‑collected	2023	113.701	36.4625	Haemaphysalis longicornis
self‑collected	2023	113.752	36.6033	Haemaphysalis longicornis
self‑collected	2023	113.752	36.6033	Haemaphysalis longicornis
self‑collected	2023	113.752	36.6033	Haemaphysalis longicornis
self‑collected	2023	113.752	36.6033	Haemaphysalis longicornis
self‑collected	2023	113.752	36.6033	Haemaphysalis longicornis
self‑collected	2023	114.051	36.3319	Haemaphysalis longicornis
self‑collected	2023	114.051	36.3319	Haemaphysalis longicornis
self‑collected	2023	114.051	36.3319	Haemaphysalis longicornis
self‑collected	2023	113.938	36.3561	Haemaphysalis longicornis
self‑collected	2023	113.938	36.3561	Haemaphysalis longicornis
self‑collected	2023	113.938	36.3561	Haemaphysalis longicornis
self‑collected	2023	113.938	36.3561	Haemaphysalis longicornis
self‑collected	2023	113.974	36.3222	Haemaphysalis longicornis
self‑collected	2023	113.974	36.3222	Haemaphysalis longicornis
self‑collected	2023	113.974	36.3222	Haemaphysalis longicornis
self‑collected	2023	113.974	36.3222	Haemaphysalis longicornis
self‑collected	2023	113.841	36.4028	Haemaphysalis longicornis
self‑collected	2023	113.841	36.4028	Haemaphysalis longicornis
self‑collected	2023	113.814	36.78	Haemaphysalis longicornis
self‑collected	2023	113.814	36.78	Haemaphysalis longicornis
self‑collected	2023	113.814	36.78	Haemaphysalis longicornis
self‑collected	2023	113.814	36.78	Haemaphysalis longicornis
self‑collected	2023	113.805	36.8133	Haemaphysalis longicornis
self‑collected	2023	113.805	36.8133	Haemaphysalis longicornis
self‑collected	2023	113.492	36.6583	Haemaphysalis longicornis
self‑collected	2023	113.492	36.6583	Haemaphysalis longicornis
self‑collected	2023	113.524	36.6364	Haemaphysalis longicornis
self‑collected	2023	113.688	36.7475	Haemaphysalis longicornis
self‑collected	2023	113.688	36.7475	Haemaphysalis longicornis
self‑collected	2023	113.688	36.7475	Haemaphysalis longicornis
self‑collected	2023	113.688	36.7475	Haemaphysalis longicornis
self‑collected	2023	113.585	36.5352	Haemaphysalis longicornis
self‑collected	2023	113.585	36.5352	Haemaphysalis longicornis
self‑collected	2023	113.585	36.5352	Haemaphysalis longicornis
self‑collected	2023	113.585	36.5352	Haemaphysalis longicornis
self‑collected	2023	113.594	36.6506	Haemaphysalis longicornis
self‑collected	2023	113.594	36.6506	Haemaphysalis longicornis
self‑collected	2023	113.594	36.6506	Haemaphysalis longicornis
self‑collected	2023	113.594	36.6506	Haemaphysalis longicornis
self‑collected	2023	114.014	38.0161	Haemaphysalis longicornis
self‑collected	2023	114.014	38.0161	Haemaphysalis longicornis
self‑collected	2023	114.014	38.0147	Haemaphysalis longicornis
self‑collected	2023	114.014	38.0147	Haemaphysalis longicornis
self‑collected	2023	114.013	38.0139	Haemaphysalis longicornis
self‑collected	2023	114.013	38.0139	Haemaphysalis longicornis
self‑collected	2023	114	39	Haemaphysalis longicornis
self‑collected	2023	114	39	Haemaphysalis longicornis
self‑collected	2023	114	39	Haemaphysalis longicornis
self‑collected	2023	114	39.0003	Haemaphysalis longicornis
self‑collected	2023	114	39.0003	Haemaphysalis longicornis
self‑collected	2023	115.013	37.0119	Haemaphysalis longicornis
self‑collected	2023	115.013	37.0119	Haemaphysalis longicornis
self‑collected	2023	115.013	37.0119	Haemaphysalis longicornis
self‑collected	2023	115.013	37.0119	Rhipicephalus sanguiensis
self‑collected	2023	115.013	37.0119	Dermacentor sinensis
self‑collected	2023	115.014	37.0108	Haemaphysalis longicornis
self‑collected	2023	115.014	37.0086	Haemaphysalis longicornis
self‑collected	2023	119.114	40.0683	Haemaphysalis longicornis
self‑collected	2023	119.114	40.0683	Haemaphysalis longicornis
self‑collected	2023	119.114	40.0683	Haemaphysalis longicornis
self‑collected	2023	119.114	40.0683	Rhipicephalus sanguiensis
self‑collected	2023	119.089	40.0672	Haemaphysalis longicornis
self‑collected	2023	119.089	40.0672	Haemaphysalis longicornis
self‑collected	2023	119.079	40.0825	Haemaphysalis longicornis
self‑collected	2023	119.079	40.0825	Haemaphysalis longicornis
self‑collected	2023	119.079	40.0825	Haemaphysalis longicornis
self‑collected	2023	119.079	40.0825	Haemaphysalis longicornis
self‑collected	2023	119.111	39.8047	Haemaphysalis longicornis
self‑collected	2023	119.111	39.8047	Haemaphysalis longicornis
self‑collected	2023	119.111	39.8047	Haemaphysalis longicornis
self‑collected	2023	119.111	39.8047	Haemaphysalis longicornis
self‑collected	2023	119.002	40.0014	Haemaphysalis longicornis
self‑collected	2023	119.002	40.0014	Haemaphysalis longicornis
self‑collected	2023	119.002	40.0014	Haemaphysalis longicornis
self‑collected	2023	119.002	40.0014	Haemaphysalis longicornis
self‑collected	2023	119.002	40.0008	Haemaphysalis longicornis
self‑collected	2023	119.002	40.0008	Haemaphysalis longicornis
self‑collected	2023	119.002	40.0008	Haemaphysalis longicornis
self‑collected	2023	119.002	40.0008	Haemaphysalis longicornis
self‑collected	2023	119.002	40.0003	Haemaphysalis longicornis
self‑collected	2023	119.002	40.0003	Haemaphysalis longicornis
self‑collected	2023	119.002	40.0003	Haemaphysalis longicornis
self‑collected	2023	119.002	40.0003	Haemaphysalis longicornis
self‑collected	2023	119.006	40.0028	Haemaphysalis longicornis
self‑collected	2023	119.006	40.0028	Haemaphysalis longicornis
self‑collected	2023	119.013	40.0003	Haemaphysalis longicornis
self‑collected	2023	119.013	40.0003	Haemaphysalis longicornis
self‑collected	2023	119.013	40.0003	Haemaphysalis longicornis
self‑collected	2023	119.013	40.0003	Haemaphysalis longicornis
self‑collected	2023	119.014	40.0006	Haemaphysalis longicornis
self‑collected	2023	119.014	40.0006	Haemaphysalis longicornis
self‑collected	2023	119.014	40.0006	Haemaphysalis longicornis
self‑collected	2023	119.014	40.0006	Haemaphysalis longicornis
self‑collected	2023	118.243	39.9281	Haemaphysalis longicornis
self‑collected	2023	118.243	39.9281	Haemaphysalis longicornis
self‑collected	2023	118.243	39.9281	Haemaphysalis longicornis
self‑collected	2023	118.073	39.875	Haemaphysalis longicornis
self‑collected	2023	118.073	39.875	Haemaphysalis longicornis
self‑collected	2023	118.073	39.875	Haemaphysalis longicornis
self‑collected	2023	118.825	40.0728	Haemaphysalis longicornis
self‑collected	2023	118.825	40.0728	Haemaphysalis longicornis
self‑collected	2023	118.825	40.0728	Haemaphysalis longicornis
self‑collected	2023	118.717	40.1889	Haemaphysalis longicornis
self‑collected	2023	118.717	40.1889	Haemaphysalis longicornis
self‑collected	2023	118.717	40.1889	Haemaphysalis longicornis
self‑collected	2023	118.133	40.1867	Haemaphysalis longicornis
self‑collected	2023	118.133	40.1867	Haemaphysalis longicornis
self‑collected	2023	118.133	40.1867	Haemaphysalis longicornis
self‑collected	2023	118.104	40.1528	Haemaphysalis longicornis
self‑collected	2023	118.104	40.1528	Haemaphysalis longicornis
self‑collected	2023	118.104	40.1528	Haemaphysalis longicornis
self‑collected	2023	118.401	40.095	Haemaphysalis longicornis
self‑collected	2023	118.401	40.095	Haemaphysalis longicornis
self‑collected	2023	118.401	40.095	Haemaphysalis longicornis
self‑collected	2023	118.079	39.4575	Haemaphysalis longicornis
self‑collected	2023	118.079	39.4575	Haemaphysalis longicornis
self‑collected	2023	118.079	39.4575	Haemaphysalis longicornis
self‑collected	2023	117.432	41.0308	Haemaphysalis longicornis
self‑collected	2023	117.432	41.0308	Haemaphysalis longicornis
self‑collected	2023	117.432	41.0308	Haemaphysalis longicornis
self‑collected	2023	118.246	39.9306	Haemaphysalis longicornis
self‑collected	2023	118.246	39.9308	Haemaphysalis longicornis
self‑collected	2023	118.246	39.9311	Haemaphysalis longicornis
self‑collected	2023	118.246	39.9314	Haemaphysalis longicornis
self‑collected	2023	118.247	39.9317	Haemaphysalis longicornis
self‑collected	2023	118.247	39.9319	Haemaphysalis longicornis
self‑collected	2023	118.247	39.9322	Haemaphysalis longicornis
self‑collected	2023	117.353	40.0781	Haemaphysalis longicornis
self‑collected	2023	117.359	40.0875	Haemaphysalis longicornis
self‑collected	2023	117.276	37.8739	Haemaphysalis longicornis
self‑collected	2023	117.266	37.8594	Haemaphysalis longicornis
self‑collected	2023	117.419	37.8725	Haemaphysalis longicornis
self‑collected	2023	117.72	38.1225	Haemaphysalis longicornis
self‑collected	2023	117.72	38.1225	Rhipicephalus sanguiensis
self‑collected	2023	117.72	38.1225	Dermacentor silvarum
self‑collected	2023	117.544	38.0339	Haemaphysalis longicornis
