# Supplementary material for: Diversity and Spatiotemporal Atlas of Ticks in the Beijing–Tianjin–Hebei Urban Agglomeration Based on the MaxEnt Model
Source: Vet Sci. 2026 Jul 3;13(7):651. doi: 10.3390/vetsci13070651 (PMC13431307; doi:10.3390/vetsci13070651)
Supplement: Supplementary file 1 [file vetsci-13-00651-s001.zip › Table S3.xlsx]

## Sheet: Supplementary Table S3
Table S3. Model performance metrics (mean ± SD) for each tick species.
Species	N	Test AUC (mean ± SD)	TSS (mean ± SD)	Kappa (mean ± SD)
Hae. longicornis	116	0.88 ± 0.02	0.82 ± 0.03	0.80 ± 0.03
Hae. concinna	9	0.88 ± 0.05	0.80 ± 0.07	0.76 ± 0.08
D. silvarum	31	0.91 ± 0.03	0.86 ± 0.04	0.85 ± 0.04
I. persulcatus	11	0.86 ± 0.04	0.74 ± 0.06	0.72 ± 0.06
