# Supplementary material for: Diversity and Spatiotemporal Atlas of Ticks in the Beijing–Tianjin–Hebei Urban Agglomeration Based on the MaxEnt Model
Source: Vet Sci. 2026 Jul 3;13(7):651. doi: 10.3390/vetsci13070651 (PMC13431307; doi:10.3390/vetsci13070651)
Supplement: Supplementary file 1 [file vetsci-13-00651-s001.zip › Table S4.xlsx]

## Sheet: Sheet1
Table S4. Projected centroid shifts and suitable area changes under different SSP scenarios (2081–2100).
Species	Scenario	Centroid shift (km)	Direction	Suitable area change (km²)
Hae. longicornis	SSP126	35.2	NW	12450
	SSP245	57.6	NW	35583
	SSP585	78.4	NW	58920
Hae. concinna	SSP126	38.1	NE	−2,340
	SSP245	63	NE	−5,670
	SSP585	85.3	NE	−12,300
D. silvarum	SSP126	42	NW	180
	SSP245	71.1	NW	433
	SSP585	95.2	NW	890
I. persulcatus	SSP126	29.8	N	6450
	SSP245	50	N	16673
	SSP585	68.2	N	28340
